# Supplementary material for: Herbivory as an important selective force in the evolution of floral traits and pollinator shifts
Source: AoB Plants. 2016 Dec 22;9(1):plw088. doi: 10.1093/aobpla/plw088 (PMC5499749; doi:10.1093/aobpla/plw088)
Supplement: Supplementary Data [file plw088_Supp.zip]

Archive with 4 entries (3 files):
- plw088_Supp/
- plw088_Supp/Supporting information File 2.docx
- plw088_Supp/Supporting information File 1.docx
- plw088_Supp/Thumbs.db
